# Supplementary material for: Variation in Peperomia pellucida growth and secondary metabolism after rhizobacteria inoculation
Source: PLoS One. 2022 Jan 21;17(1):e0262794. doi: 10.1371/journal.pone.0262794 (PMC8785609; doi:10.1371/journal.pone.0262794)
Supplement: S2 File — (XLSX) [file pone.0262794.s002.xlsx]

## Sheet: Description
	Supporting information S2. Supporting Tables. This file contains supporting tables disclosing the minimal data set of Peperomia pellucida volatile compounds after inoculation with rhizobacteria.
	2 Supporting Tables

## Sheet: Volatile compounds - PpIE
	*Table S11. Comparison of volatile compounds produced in leaves of Peperomia pellucida inoculated and non-inoculated with Enterobacter asburiae.
	RI(C)	RI(L)	Compound	7 dpi (control samples)			Average	STDVP	7 dpi (inoculated samples)			Average	STDVP	21 dpi (control samples)			Average	STDVP	21 dpi (inoculated samples)			Average	STDVP	30 dpi (control samples)			Average	STDVP	30 dpi (inoculated samples)			Average	STDVP
				A	B	C			A	B	C			A	B	C			A	B	C			A	B	C			A	B	C
	1042	1044	(E)-β-Ocimene	0	0	0	0	0	0.15	0	0	0.05	0.0707107	0.38	0	0.44	0.273333	0.194822	0.95	0.41	0	0.453333	0.389044	0	0.72	0	0.24	0.339411	1.25	0.5	0.38	0.71	0.384968
	1053	1051 (N)	4-Methyldecane	0	0	0.23	0.0766667	0.108423	0.18	0.38	0.17	0.243333	0.0967241	0.1	0.22	0.13	0.15	0.0509902	0.16	0.23	0	0.13	0.0962635	0.15	0.1	0.2	0.15	0.0408248	0.32	0.3	0.37	0.33	0.0294392
	1103	1100	n-Undecane	0.44	0	0	0.146667	0.207418	0	0	0	0	0	0.42	0	0.07	0.163333	0.183727	0.08	0	0	0.0266667	0.0377124	0	0	0	0	0	0.26	0.12	0	0.126667	0.106249
	1194	1191	Hexyl butanoate	0	0	0	0	0	0	0	0	0	0	0.25	0	0	0.0833333	0.117851	0	0	0	0	0	0	0	0	0	0	0	0	0	0	0
	1208	1201	n-Decanal	0.74	0.54	0.53	0.603333	0.0967241	0.92	0.46	0.56	0.646667	0.19754	0.525	0.39	0.66	0.525	0.110227	1.51	1.11	0.43	1.01667	0.44582	0.71	1.31	0.4	0.806667	0.377742	1.51	1.26	1	1.25667	0.20822
	1214	1211	Octyl acetate	1.78	1.26	1.11	1.38333	0.287093	1.17	1.1	0.93	1.06667	0.100775	0.995	0.87	1.12	0.995	0.102062	1.63	1.51	0.89	1.34333	0.324277	0.88	1.55	0.56	0.996667	0.412499	2.37	1.66	1.32	1.78333	0.437442
	1281	1285 (N)	4,6-Dimethyldodecane	0.16	0.18	0.12	0.153333	0.0249444	0.09	0.21	0.12	0.14	0.0509902	0	0.11	0.04	0.05	0.0454606	0.05	0.1	0	0.05	0.0408248	0.09	0.03	0.11	0.0766667	0.0339935	0.11	0.16	0.16	0.143333	0.0235702
	1386	1382	Hexyl hexanoate	0	0	0	0	0	0	0	0	0	0	0.17	0	0	0.0566667	0.0801388	0	0	0	0	0	0	0	0	0	0	0	0	0	0	0
	1389	1381	Butanoic acid	0	0	0	0	0	0	0	0	0	0	0.24	0	0	0.08	0.113137	0.08	0	0	0.0266667	0.0377124	0	0	0	0	0	0	0	0	0	0
	1395	1389	β-Elemene	0	1.46	1.48	0.98	0.693013	2.26	2.04	1.76	2.02	0.204613	0.06	0	2.44	0.833333	1.13635	3.11	2.86	1.89	2.62	0.526181	2.12	2.1	2.02	2.08	0.0432049	2.44	2.23	2.2	2.29	0.106771
	1424	1417	β-Caryophyllene	11.43	10.08	12.79	11.4333	1.10636	10.17	10.64	10.12	10.31	0.234236	11.435	10.08	12.79	11.435	1.10635	10.28	9.14	11	10.14	0.765768	12.85	11.51	10.73	11.6967	0.875494	10.35	9.26	11.5	10.37	0.914586
	1459	1452	α-Humulene	0.33	0.29	0.23	0.283333	0.0410961	0.38	0.28	0.26	0.306667	0.0524934	0.7	0.25	0.64	0.53	0.199499	0.78	0.46	0.29	0.51	0.203142	0.46	0.43	0.38	0.423333	0.0329983	0.42	0.39	0.43	0.413333	0.0169967
	1469	1465	Ishwarane	27.51	27.75	27.27	27.51	0.195959	24.52	25.85	24.19	24.8533	0.717511	27.44	25.96	28.92	27.44	1.20841	24.48	27.87	25.82	26.0567	1.39404	27.39	27.26	28.08	27.5767	0.359846	23.36	22.86	23.11	23.11	0.204124
	1487	1484	Germacrene D	1.16	0.44	0.42	0.673333	0.344222	0.9	0.69	0.86	0.816667	0.0910433	2.23	0.85	1.4	1.49333	0.567235	1.22	0.78	0.83	0.943333	0.196695	1.04	1.14	1.04	1.07333	0.0471405	0.72	0.86	0.79	0.79	0.0571548
	1490	1487	Aristolochene	0	0	0	0	0	0	0	0	0	0	0	0	0	0	0	0.24	0	0	0.08	0.113137	0	0	0	0	0	0	0	0	0	0
	1499	1495	Valencene	0	0	0	0	0	0	0	0	0	0	0	0	0	0	0	1.19	0	0	0.396667	0.560971	0	0	0	0	0	0	0	0	0	0
	1499	1495	γ-Amorphene	0	0.37	0.42	0.263333	0.18732	0.68	0.67	0.42	0.59	0.120277	0	0.49	0.9	0.463333	0.367907	0	0.92	0.49	0.47	0.375855	0.72	0.7	0.69	0.703333	0.0124722	0.74	0.66	0.71	0.703333	0.0329983
	1503	1500	Pentadecane	0	0.09	0.07	0.0533333	0.0385861	0	0	0.08	0.0266667	0.0377124	0	0.14	0.07	0.07	0.0571548	0.11	0.07	0	0.06	0.0454606	0	0.1	0.08	0.06	0.0432049	0.1	0.1	0.1	0.1	1.38778e-17
	1512	1505	(E,E)-α-Farnesene	2.01	3.38	3.9	3.09667	0.797176	6.51	5.42	6.28	6.07	0.469113	2.52	9.34	6.7	6.18667	2.80781	5.22	5.76	8.71	6.56333	1.53385	5.9	5.87	5.84	5.87	0.0244949	4.4	5.92	5.16	5.16	0.620537
	1525	1517	Myristicin	0	0.25	0.49	0.246667	0.200056	1.51	1.36	0.99	1.28667	0.21853	0	0	0.94	0.313333	0.44312	1.02	0.28	0	0.433333	0.430297	1	0.98	0.71	0.896667	0.132246	0.4	1.77	1.09	1.08667	0.559305
	1566	1621n	2,4,5-Trimethoxystyrene	31.27	28.21	29.27	29.5833	1.26874	26.09	29.39	29.85	28.4433	1.67462	23.85	28.21	23.56	25.2067	2.12697	25.31	27.04	30.36	27.57	2.09544	25.06	26.085	27.11	26.085	0.836909	32.55	30.15	31.35	31.35	0.979796
	1604	1594	Carotol	0.35	0.17	0.53	0.35	0.146969	0.4	0.35	0.32	0.356667	0.0329983	0.725	0.53	0.92	0.725	0.159217	1.01	0.3	0.26	0.523333	0.344513	0.91	0.87	0.83	0.87	0.0326599	0.63	0.76	0.65	0.68	0.0571548
	1629	1620	Dillapiole	22.445	22.27	22.62	22.445	0.142887	23.23	20.33	22.46	22.0067	1.22655	18.955	20.15	17.76	18.955	0.975713	20.87	20.41	18.32	19.8667	1.10966	20.28	19.99	20.66	20.31	0.274348	20.43	20.39	17.89	19.57	1.18805
	1685	1677	Apiole	0	0	0	0	0	0.11	0	0	0.0366667	0.0518545	0.13	0	0.16	0.0966667	0.0694422	0.29	0.06	0	0.116667	0.124989	0	0.14	0	0.0466667	0.0659966	0.11	0.07	0	0.06	0.0454606
	*Note: compounds with contents below 0.05 were not included on Table 3 (See manuscript).

## Sheet: Volatile compounds - PpIK
	*Table S12. Comparison of volatile compounds produced in leaves of Peperomia pellucida inoculated and non-inoculated with Klebsiella variicola.
	RI(C)	RI(L)	Compound	7 dpi (control samples)			Average	STDVP	7 dpi (control samples)			Average	STDVP	21 dpi (control samples)			Average	STDVP	21 dpi (control samples)			Average	STDVP	30 dpi (control samples)			Average	STDVP	30 dpi (control samples)			Average	STDVP
				A	B	C			A	B	C			A	B	C			A	B	C			A	B	C			A	B	C
	814	800a	n-Octane	0.45	0.2	0.51	0.386667	0.134247	0.41	0.45	0	0.286667	0.203361	0	0.44	0.65	0.363333	0.270842	0.45	0.66	6.49	2.53333	2.7991	1.35	0.363333	0.856667	0.856667	0.402805	1.35	2.02	4.31	2.56	1.26731
	841	846a	(2E)-Hexenal	0.07	0.47	0	0.18	0.207043	0.19	0	0.22	0.136667	0.0974109	0.15	0	0.07	0.0733333	0.0612826	0	0.09	0	0.03	0.0424264	0	0.0733333	0.0366667	0.0366667	0.0299382	0	0	0.06	0.02	0.0282843
	854	852n	2-Methyloctane	0	0	0	0	0	0	0	0	0	0	0.06	0	0	0.02	0.0282843	0	0.17	0.71	0.293333	0.302692	0.17	0.02	0.095	0.095	0.0612372	0	0.23	0.46	0.23	0.187794
	897	900a	n-Nonane	0	0.21	0	0.07	0.0989949	0.06	0	0	0.02	0.0282843	0	0	0	0	0	0	0	3.35	1.11667	1.57921	1.02	0	0.51	0.51	0.416413	0.75	1.27	2.32	1.44667	0.65301
	928	924n	Nonene	0	0	0	0	0	0	0	0	0	0	0	0	0	0	0	0	0	0.61	0.203333	0.287557	0	0	0	0	0	0	0	0	0	0
	935	930 a	Tetrahydrocitronellene	0	0	0	0	0	0	0	0	0	0	0	0	0	0	0	0	0	0.19	0.0633333	0.0895669	0.15	0	0.075	0.075	0.0612372	0.22	0.36	0.58	0.386667	0.148174
	949	951n	4-Methylnonane	0	0	0	0	0	0	0	0	0	0	0	0	0	0	0	0	0	0.14	0.0466667	0.0659966	0	0	0	0	0	0	0	0.06	0.02	0.0282843
	993	994a	Mesitylene	0	0	0	0	0	0	0	0	0	0	0	0	0	0	0	0	0	0.29	0.0966667	0.136707	0.08	0	0.04	0.04	0.0326599	0.05	0.1	0.2	0.116667	0.062361
	998	1000a	n-Decane	0	0	0	0	0	0	0	0	0	0	0	0	0	0	0	0	0	0.91	0.303333	0.428978	0.28	0	0.14	0.14	0.11431	0.27	0.38	0.61	0.42	0.141657
	1021	1029n	Acetophenone	0	0	0	0	0	0	0	0	0	0	0	0	0	0	0	0	0	0.06	0.02	0.0282843	0.56	0	0.28	0.28	0.228619	0	0	0	0	0
	1046	1044a	(E)-β-Ocimene	0	0.73	0	0.243333	0.344125	0.17	0	0.2	0.123333	0.0880656	0.13	0.07	0.11	0.103333	0.0249444	0.21	0.46	1	0.556667	0.32968	0	0.103333	0.0516667	0.0516667	0.0421857	0.44	1.49	0.7	0.876667	0.446493
	1055	1051n	4-Methyldecane	0.68	0.44	0.87	0.663333	0.175942	0.81	0.78	0.65	0.746667	0.0694422	0.63	0.69	0.89	0.736667	0.111156	0.88	1.47	0.31	0.886667	0.473591	0.08	0.736667	0.408333	0.408333	0.268083	0.09	0.17	0.14	0.133333	0.0329983
	1061	1051n	2-Methyldecane	0.16	0.11	0.19	0.153333	0.0329983	0.17	0.15	0.15	0.156667	0.00942809	0.15	0.16	0.22	0.176667	0.0309121	0.17	0	0	0.0566667	0.0801388	0	0.176667	0.0883333	0.0883333	0.0721239	0	0	0	0	0
	1067	1063a	n-Octanol	0.16	0.23	0.12	0.17	0.0454606	0	0	0.11	0.0366667	0.0518545	0.06	0	0	0.02	0.0282843	0	0.07	0.63	0.233333	0.281938	0.3	0.02	0.16	0.16	0.11431	0.27	0.29	0.19	0.25	0.0432049
	1102	1100a	n-Undecane	0.64	0.6	0.88	0.706667	0.123648	0.68	0.66	0.68	0.673333	0.00942809	0.67	0.58	0.86	0.703333	0.116714	0.76	1.05	0.45	0.753333	0.244994	0.94	0.29	0.28	0.503333	0.308797	0.33	0.48	0.38	0.396667	0.062361
	1182	1178a	Naphthalene	0.36	0.17	0.43	0.32	0.109848	0.42	0.31	0.28	0.336667	0.0601849	0.33	0.4	0.48	0.403333	0.0612826	0.43	0.69	0	0.373333	0.284527	0	0.403333	0.201667	0.201667	0.16466	0	0	0	0	0
	1191	1191a	Hexyl butanoate	0	0.09	0	0.03	0.0424264	0.06	0	0	0.02	0.0282843	0	0	0	0	0	0	0.1	0.11	0.07	0.0496655	0	0	0	0	0	0.06	0.11	0	0.0566667	0.0449691
	1205	1201a	n-Decanal	1.1	1.34	1.31	1.25	0.106771	0.86	0.73	0.92	0.836667	0.0793025	0.58	0.27	0.47	0.44	0.128323	0.72	0.77	1.94	1.14333	0.563698	0.88	0.44	0.66	0.66	0.179629	1.18	1.53	1.02	1.24333	0.212968
	1210	1214n	Caprylyl acetate	0	0	0	0	0	0	0	0	0	0	0	0	0	0	0	0	0	2.46	0.82	1.15966	1.12	0	0.56	0.56	0.457238	0	2.11	0	0.703333	0.994664
	1211	1211a	Octyl acetate	1.19	1.57	1.42	1.39333	0.156276	0.94	1.32	1.24	1.16667	0.163571	0.94	0.44	0.84	0.74	0.216025	1.07	0.97	0	0.68	0.482563	0	0.74	0.37	0.37	0.302104	1.37	0	1.4	0.923333	0.65301
	1252	1246a	Isoamyl hexanoate	0	0	0	0	0	0	0	0	0	0	0	0	0	0	0	0	0	0.1	0.0333333	0.0471405	0	0	0	0	0	0.09	0.24	0	0.11	0.0989949
	1280	1285n	4,6-Dimethyldodecane	0.44	0.21	0.52	0.39	0.131403	0.49	0.49	0.35	0.443333	0.0659966	0.41	0.45	0.58	0.48	0.0725718	0.52	0.79	0	0.436667	0.327855	0	0.48	0.24	0.24	0.195959	0	0	0	0	0
	1302	1300a	Tridecane	0	0	0	0	0	0	0	0	0	0	0	0	0	0	0	0	0.14	0	0.0466667	0.0659966	0	0	0	0	0	0	0	0	0	0
	1326	1320n	2,6,11-Trimethyldodecane	0.15	0.07	0.18	0.133333	0.046428	0.18	0.17	0.12	0.156667	0.0262467	0.15	0.16	0.21	0.173333	0.0262467	0.19	0.3	0	0.163333	0.123918	0	0.173333	0.0866667	0.0866667	0.070763	0	0	0	0	0
	1366	1357f	Eugenol	0	0.18	0	0.06	0.0848528	0	0	0	0	0	0	0	0	0	0	0.06	0.06	0.08	0.0666667	0.00942809	0.09	0	0.045	0.045	0.0367423	0.09	0	0	0.03	0.0424264
	1387	1387a	β-Bourbonene	0.16	0	0	0.0533333	0.0754247	0.16	0	0.19	0.116667	0.0834	0.14	0	0.08	0.0733333	0.0573488	0	0	0	0	0	0	0.0733333	0.0366667	0.0366667	0.0299382	0	0	0	0	0
	1389	1381a	Butanoic acid	0.16	0.17	0.17	0.166667	0.00471405	0.12	0	0.17	0.0966667	0.0713364	0.08	0	0.05	0.0433333	0.0329983	0.1	0.15	0.2	0.15	0.0408248	0	0.0433333	0.0216667	0.0216667	0.0176908	0.24	0.26	0.12	0.206667	0.0618241
	1392	1388a	1-Tetradecene	0	0	0.07	0.0233333	0.0329983	0	0	0	0	0	0.06	0	0.09	0.05	0.0374166	0	0	0	0	0	0	0.05	0.025	0.025	0.0204124	0	0	0	0	0
	1394	1389a	β-Elemene	2.83	3.3	2.52	2.88333	0.320659	2.81	2.19	3.03	2.67667	0.355653	2.98	2.85	3.11	2.98	0.106145	3.15	3.07	2.97	3.06333	0.0736357	4.1	2.98	3.54	3.54	0.457238	3.31	4.1	3.07	3.49333	0.440025
	1408	1408a	Dodecanal	0.06	0.05	0.06	0.0566667	0.00471405	0	0	0	0	0	0	0	0	0	0	0	0.06	0.1	0.0533333	0.0410961	0.17	0	0.085	0.085	0.0694022	0.19	0.16	0.05	0.133333	0.0601849
	1410	1407a	Decyl acetate	0.09	0.08	0.11	0.0933333	0.0124722	0.06	0	0.1	0.0533333	0.0410961	0	0	0	0	0	0.06	0.06	0.15	0.09	0.0424264	0.22	0	0.11	0.11	0.0898146	0.12	0.14	0.05	0.103333	0.0385861
	1422	1417a	β-Caryophyllene	11.14	12.32	13.16	12.2067	0.828546	11.97	12.11	12.33	12.1367	0.148174	11.84	11.6	10.58	11.34	0.54626	10.37	9.03	9.68	9.69333	0.547134	10.37	11.34	10.855	10.855	0.396001	10.81	11.78	10.57	11.0533	0.523089
	1432	1430a	β-Copaene	0	0.07	0	0.0233333	0.0329983	0	0	0	0	0	0	0	0	0	0	0	0.06	0	0.02	0.0282843	0.14	0	0.07	0.07	0.0571548	0.13	0.16	0	0.0966667	0.0694422
	1446	1449a	Spirolepechinene	0	0.18	0	0.06	0.0848528	0.12	0	0.13	0.0833333	0.0590668	0	0.13	0.08	0.07	0.0535413	0.09	0.13	0.1	0.106667	0.0169967	0.27	0.07	0.17	0.17	0.0816497	0.29	0.29	0.17	0.25	0.0565685
	1456	1452a	α-Humulene	0.91	1.13	0.83	0.956667	0.126842	0.93	0.64	0.96	0.843333	0.144299	0.93	0.9	0.83	0.886667	0.0418994	0.84	0.81	0.86	0.836667	0.020548	1.3	0.886667	1.09333	1.09333	0.168743	1.18	1.34	0.94	1.15333	0.164384
	1466	1465a	Ishwarane	22.69	23.43	24.82	23.6467	0.882962	22.56	23.28	25.47	23.77	1.2375	26.15	25.57	26.69	26.1367	0.457335	23.07	18.65	16.39	19.37	2.77421	17.32	26.1367	21.7283	21.7283	3.59939	19.6	19.19	23.58	20.79	1.97992
	1471	1476a	β-Chamigrene	0	0	0	0	0	0	0	0	0	0	0	0	0	0	0	0	0	0	0	0	0.15	0	0.075	0.075	0.0612372	0.17	0.16	0	0.11	0.0778888
	1484	1484a	Germacrene D	1	1.56	0.98	1.18	0.268825	1.33	0.79	1.26	1.12667	0.239768	1.32	1.28	1.12	1.24	0.0864099	1.11	1.39	1.09	1.19667	0.136951	1.79	1.24	1.515	1.515	0.224537	1.54	2	1.13	1.55667	0.355371
	1487	1487a	Aristolochene	0.46	0.59	0.34	0.463333	0.102089	0.48	0.19	0.52	0.396667	0.147045	0.51	0.51	0.42	0.48	0.0424264	0.42	0.44	0.37	0.41	0.0294392	0.65	0.48	0.565	0.565	0.0694022	0.68	0.66	0.57	0.636667	0.0478423
	1495	1495a	γ-Amorphene	0	0	0	0	0	0	1.19	0	0.396667	0.560971	0	0	0	0	0	0	0	0	0	0	0	0	0	0	0	0	0	0	0	0
	1496	1496a	Valencene	1.6	1.81	1.48	1.63	0.136382	1.66	0	1.71	1.12333	0.794579	1.76	1.77	1.74	1.75667	0.0124722	1.63	1.69	1.2	1.50667	0.218225	1.89	1.75667	1.82333	1.82333	0.0544331	1.93	1.93	1.72	1.86	0.0989949
	1499	1499a	Pentadecane	0.31	0.27	0.35	0.31	0.0326599	0.34	0.25	0.32	0.303333	0.0385861	0.42	0.46	0.31	0.396667	0.063421	0.29	0.23	0.23	0.25	0.0282843	0.31	0.396667	0.353333	0.353333	0.0353815	0.41	0.36	0.2	0.323333	0.0895669
	1509	1505a	(E,E)-α-Farnesene	2.52	4.76	3.03	3.43667	0.958622	3.36	2.3	3.12	2.92667	0.453823	3.26	3.39	3.12	3.25667	0.110252	3.31	4.31	1.68	3.1	1.08391	4.69	3.25667	3.97333	3.97333	0.585156	5.07	3.65	3.63	4.11667	0.674158
	1522	1517a	Myristicin	1.74	1.88	1.12	1.58	0.330252	1.87	1.16	1.03	1.35333	0.369173	1.48	1.01	0.75	1.08	0.302104	1.37	1.51	1.01	1.29667	0.210608	1.19	1.08	1.135	1.135	0.0449073	1.08	0.69	1.22	0.996667	0.224252
	1525	1521a	β- Sesquiphellandrene	0	0.06	0	0.02	0.0282843	0	0	0	0	0	0	0	0	0	0	0	0.07	0	0.0233333	0.0329983	0.1	0	0.05	0.05	0.0408248	0.1	0.08	0	0.06	0.0432049
	1566	1621n	2,4,5-Trimethoxystyrene	19.98	19.42	14.69	18.03	2.37278	20.7	19.93	19.93	20.1867	0.362981	19.03	21.97	19.01	20.0033	1.39067	22.1	21.88	15.11	19.6967	3.24451	19.91	20.0033	19.9567	19.9567	0.0381032	20.85	17.37	18.34	18.8533	1.46634
	1583	1580n	Hexanoic acid	0	0	0	0	0	0	0	0	0	0	0	0	0	0	0	0	0	0	0	0	0.14	0	0.07	0.07	0.0571548	0.21	0.1	0	0.103333	0.0857645
	1586	1582a	Caryophyllene oxide	0.53	0.31	0.26	0.366667	0.117284	0.39	0.16	0.19	0.246667	0.102089	0.26	0.25	0.13	0.213333	0.0590668	0.14	0.16	0.21	0.17	0.0294392	0.37	0.213333	0.291667	0.291667	0.0639589	0.47	0.24	0.16	0.29	0.131403
	1600	1594a	Carotol	1.71	1.28	0.79	1.26	0.375855	1.22	1.21	1.16	1.19667	0.0262467	1.14	0.81	1.26	1.07	0.190263	1.31	1.4	1.36	1.35667	0.0368179	2.23	1.07	1.65	1.65	0.473568	2.02	1.79	1.08	1.63	0.400083
	1626	1620a	Dillapiol	23.61	18.42	26.12	22.7167	3.20635	20.48	26.92	20.67	22.69	2.99207	20.92	20.13	21.86	20.97	0.707154	21.43	19.2	17.39	19.34	1.65229	21.1	20.97	21.035	21.035	0.0530723	18.05	17.67	14.05	16.59	1.80274
	1672	1668a	14-Hydroxy-9-epi-(E)-caryophyllene	0.07	0.12	0	0.0633333	0.0492161	0.07	0	0	0.0233333	0.0329983	0	0.06	0	0.02	0.0282843	0.08	0.14	0.13	0.116667	0.0262467	0.41	0.02	0.215	0.215	0.159217	0.34	0.29	0.09	0.24	0.108012
	1683	1677a	Apiole	0.55	0.82	0.33	0.566667	0.200389	0.7	0.27	0.46	0.476667	0.175942	0.7	0.72	0.45	0.623333	0.122837	0.48	0.91	0.41	0.6	0.221058	1.45	0.623333	1.03667	1.03667	0.337485	1.19	1.06	0.32	0.856667	0.383174
	*Note: compounds with contents below 0.05 were not included on Table 4 (See manuscript).
